# Supplementary material for: Redetermination of the crystal structure of RhPb2 from single-crystal X-ray diffraction data, revealing a rhodium deficiency
Source: Acta Crystallogr E Crystallogr Commun. 2021 Nov 25;77(Pt 12):1327–9. doi: 10.1107/S2056989021012275 (PMC8647740; doi:10.1107/S2056989021012275)
Supplement: Supplementary file 1 [file e-77-01327-sup1.cif]

##############################################################################
#                                                                            #
# This CIF contains the data in a paper accepted for publication in          #
# Acta Crystallographica Section E. It conforms to the requirements of       #
# Notes for Authors for Acta Crystallographica Section E, and has been       #
# peer reviewed under the auspices of the IUCr Commission on Journals.       #
#                                                                            #
# Full details of the Crystallographic Information File format               #
# are given in the paper "The Crystallographic Information File (CIF):       #
# a New Standard Archive File for Crystallography" by S. R. Hall, F. H.      #
# Allen and I. D. Brown [Acta Cryst. (1991), A47, 655-685].                  #
#                                                                            #
# The current version of the core CIF dictionary is obtainable from          #
# ftp://ftp.iucr.org/pub/cif_core.dic.                                       #
#                                                                            #
# Software is freely available for graphical display of the structure(s)     #
# in this CIF. For information consult the CIF software page                 #
# http://www.iucr.org/resources/cif/software.                                #
#                                                                            #
# This file may be used for bona fide research purposes within the           #
# scientific community so long as proper attribution is given to the journal # 
# article from which it was obtained.                                        #
#                                                                            #
##############################################################################
data_I
_audit_creation_method
;
Olex2 1.3-ac4
(compiled 2019.04.23 svn.r3594 for Rigaku Oxford Diffraction, GUI svn.r5739)
;
_chemical_name_systematic
;
Rhodium dilead
;
_chemical_name_common     ?
_chemical_formula_moiety     'Rh0.95 Pb2'
_chemical_formula_sum     'Rh0.95 Pb2 '
_chemical_formula_iupac     'Rh0.95 Pb2'
_chemical_formula_weight     512.14
_chemical_melting_point     ?
_space_group_crystal_system     tetragonal
_space_group_name_H-M_alt     'I 4/m c m'
_space_group_name_Hall     '-I 4 2c'
loop_
    _space_group_symop_operation_xyz
    'x, y, z'
    '-x, -y, z'
    '-y, x, z'
    'y, -x, z'
    '-x, y, -z+1/2'
    'x, -y, -z+1/2'
    'y, x, -z+1/2'
    '-y, -x, -z+1/2'
    'x+1/2, y+1/2, z+1/2'
    '-x+1/2, -y+1/2, z+1/2'
    '-y+1/2, x+1/2, z+1/2'
    'y+1/2, -x+1/2, z+1/2'
    '-x+1/2, y+1/2, -z+1'
    'x+1/2, -y+1/2, -z+1'
    'y+1/2, x+1/2, -z+1'
    '-y+1/2, -x+1/2, -z+1'
    '-x, -y, -z'
    'x, y, -z'
    'y, -x, -z'
    '-y, x, -z'
    'x, -y, z-1/2'
    '-x, y, z-1/2'
    '-y, -x, z-1/2'
    'y, x, z-1/2'
    '-x+1/2, -y+1/2, -z+1/2'
    'x+1/2, y+1/2, -z+1/2'
    'y+1/2, -x+1/2, -z+1/2'
    '-y+1/2, x+1/2, -z+1/2'
    'x+1/2, -y+1/2, z'
    '-x+1/2, y+1/2, z'
    '-y+1/2, -x+1/2, z'
    'y+1/2, x+1/2, z'
_cell_length_a     6.7068(4)
_cell_length_b     6.7068(4)
_cell_length_c     5.8623(6)
_cell_angle_alpha     90
_cell_angle_beta     90
_cell_angle_gamma     90
_cell_volume     263.69(4)
_cell_formula_units_Z     4
_cell_measurement_reflns_used     295
_cell_measurement_theta_min     6.0470
_cell_measurement_theta_max     30.1980
_cell_measurement_temperature     295.15
_exptl_crystal_description     irregular
_exptl_crystal_colour     'metallic dark grey'
_exptl_crystal_size_max     0.111
_exptl_crystal_size_mid     0.045
_exptl_crystal_size_min     0.031
_exptl_crystal_density_diffrn     12.900
_exptl_crystal_density_meas     ?
_exptl_crystal_density_method     ?
_exptl_crystal_F_000     827
_exptl_absorpt_coefficient_mu     132.868
_exptl_absorpt_correction_type     multi-scan
_exptl_absorpt_process_details
;
(CrysAlisPro; Rigaku OD, 2019)
;
_exptl_absorpt_correction_T_min     0.12247
_exptl_absorpt_correction_T_max     1.00000
_exptl_special_details
;
;
_diffrn_ambient_temperature     295.15
_diffrn_source     ?
_diffrn_radiation_type     MoK\a
_diffrn_radiation_wavelength     0.71073
_diffrn_measurement_device_type     'XtaLAB Mini II'
_diffrn_measurement_device     'two-circle diffractometer'
_diffrn_measurement_method     '\w scans'
_diffrn_detector_area_resol_mean     10.0000
_diffrn_reflns_number     461
_diffrn_reflns_av_R_equivalents     0.0333
_diffrn_reflns_av_unetI/netI     0.0368
_diffrn_reflns_theta_min     4.297
_diffrn_reflns_theta_max     30.234
_diffrn_reflns_theta_full     25.242
_diffrn_measured_fraction_theta_max     0.951
_diffrn_measured_fraction_theta_full     0.987
_diffrn_reflns_limit_h_min     -9
_diffrn_reflns_limit_h_max     8
_diffrn_reflns_limit_k_min     -7
_diffrn_reflns_limit_k_max     9
_diffrn_reflns_limit_l_min     -8
_diffrn_reflns_limit_l_max     7
_refine_special_details
;
;
_reflns_number_total     117
_reflns_number_gt     88
_reflns_threshold_expression     'I > 2\s(I)'
_refine_ls_structure_factor_coef     Fsqd
_refine_ls_matrix_type     full
_refine_ls_R_factor_all     0.0290
_refine_ls_R_factor_gt     0.0206
_refine_ls_wR_factor_gt     0.0395
_refine_ls_wR_factor_ref     0.0415
_refine_ls_goodness_of_fit_ref     1.006
_refine_ls_restrained_S_all     1.006
_refine_ls_number_reflns     117
_refine_ls_number_parameters     9
_refine_ls_number_restraints     0
_refine_ls_hydrogen_treatment     undef
_refine_ls_weighting_scheme     calc
_refine_ls_weighting_details
                      'w=1/[\s^2^(Fo^2^)+(0.0130P)^2^] where P=(Fo^2^+2Fc^2^)/3'
_atom_sites_solution_hydrogens     .
_atom_sites_solution_primary     iterative
_atom_sites_solution_secondary     ?
_refine_ls_shift/su_max     0.000
_refine_ls_shift/su_mean     0.000
_refine_diff_density_max     1.958
_refine_diff_density_min     -1.564
_refine_ls_extinction_method     'SHELXL2018/3 (Sheldrick 2015b)'
_refine_ls_extinction_coef     0.0030(3)
_refine_ls_extinction_expression
                                  'Fc^*^=kFc[1+0.001xFc^2^\l^3^/sin(2\q)]^-1/4^'
loop_
    _atom_type_symbol
    _atom_type_description
    _atom_type_scat_dispersion_real
    _atom_type_scat_dispersion_imag
    _atom_type_scat_source
    'Pb' 'Pb' -3.3944 10.1111
                         'International Tables Vol C Tables 4.2.6.8 and 6.1.1.4'
    'Rh' 'Rh' -1.1178 0.9187
                         'International Tables Vol C Tables 4.2.6.8 and 6.1.1.4'
_computing_data_collection     'CrysAlisPro (Rigaku OD, 2019)'
_computing_cell_refinement     'CrysAlisPro (Rigaku OD, 2019)'
_computing_data_reduction     'CrysAlisPro (Rigaku OD, 2019)'
_computing_structure_solution     'ShelXT (Sheldrick, 2015a)'
_computing_structure_refinement     'ShelXL (Sheldrick, 2015b)'
_computing_molecular_graphics     '<i>OLEX2</i> (Dolomanov et al., 2009)'
_computing_publication_material     '<i>OLEX2</i> (Dolomanov et al., 2009)'
loop_
    _atom_site_type_symbol
    _atom_site_label
    _atom_site_fract_x
    _atom_site_fract_y
    _atom_site_fract_z
    _atom_site_U_iso_or_equiv
    _atom_site_adp_type
    _atom_site_calc_flag
    _atom_site_occupancy
    _atom_site_disorder_assembly
    _atom_site_disorder_group
    Rh Rh 0.500000 0.500000 0.750000 0.0103(7) Uani d 0.950(9) . .
    Pb Pb 0.66507(7) 0.16507(7) 0.500000 0.0103(3) Uani d 1 . .
loop_
    _atom_site_aniso_label
    _atom_site_aniso_U_11
    _atom_site_aniso_U_22
    _atom_site_aniso_U_33
    _atom_site_aniso_U_12
    _atom_site_aniso_U_13
    _atom_site_aniso_U_23
    Rh 0.0111(8) 0.0111(8) 0.0088(11) 0.000 0.000 0.000
    Pb 0.0091(3) 0.0091(3) 0.0128(4) 0.0013(3) 0.000 0.000
_geom_special_details
;
 All esds (except the esd in the dihedral angle between two l.s. planes)
 are estimated using the full covariance matrix.  The cell esds are taken
 into account individually in the estimation of esds in distances, angles
 and torsion angles; correlations between esds in cell parameters are only
 used when they are defined by crystal symmetry.  An approximate (isotropic)
 treatment of cell esds is used for estimating esds involving l.s. planes.
;
loop_
    _geom_bond_atom_site_label_1
    _geom_bond_atom_site_label_2
    _geom_bond_site_symmetry_2
    _geom_bond_distance
    _geom_bond_publ_flag
    Rh Rh 17_667 2.9312(3) ?
    Rh Rh 17_666 2.9312(3) ?
    Rh Pb 9_455 2.9016(2) ?
    Rh Pb 19_566 2.9016(2) ?
    Rh Pb 17_666 2.9016(2) ?
    Rh Pb . 2.9016(2) ?
    Rh Pb 25_656 2.9016(2) ?
    Rh Pb 27_566 2.9016(2) ?
    Rh Pb 3_655 2.9016(2) ?
    Rh Pb 11_545 2.9016(2) ?
    Pb Pb 17_656 3.1313(13) ?
    Pb Pb 3_645 3.5416(4) ?
    Pb Pb 27 3.6734(6) ?
    Pb Pb 19_666 3.5416(4) ?
    Pb Pb 19_566 3.5416(4) ?
    Pb Pb 3_655 3.5416(4) ?
    Pb Pb 25_655 3.3448(7) ?
    Pb Pb 25_656 3.3448(7) ?
loop_
    _geom_angle_atom_site_label_1
    _geom_angle_atom_site_label_2
    _geom_angle_atom_site_label_3
    _geom_angle_site_symmetry_1
    _geom_angle_site_symmetry_3
    _geom_angle
    _geom_angle_publ_flag
    Rh Rh Rh 17_666 17_667 180.0 ?
    Pb Rh Rh 17_666 17_666 59.663(4) ?
    Pb Rh Rh . 17_667 120.337(4) ?
    Pb Rh Rh 9_455 17_667 59.663(4) ?
    Pb Rh Rh 19_566 17_667 120.337(4) ?
    Pb Rh Rh 27_566 17_667 59.663(4) ?
    Pb Rh Rh 11_545 17_667 59.663(4) ?
    Pb Rh Rh 3_655 17_666 59.663(4) ?
    Pb Rh Rh 27_566 17_666 120.337(4) ?
    Pb Rh Rh 9_455 17_666 120.337(4) ?
    Pb Rh Rh . 17_666 59.663(4) ?
    Pb Rh Rh 3_655 17_667 120.337(4) ?
    Pb Rh Rh 25_656 17_666 120.337(4) ?
    Pb Rh Rh 25_656 17_667 59.663(4) ?
    Pb Rh Rh 11_545 17_666 120.337(4) ?
    Pb Rh Rh 19_566 17_666 59.663(4) ?
    Pb Rh Rh 17_666 17_667 120.337(4) ?
    Pb Rh Pb 3_655 9_455 135.14(2) ?
    Pb Rh Pb 19_566 3_655 119.326(8) ?
    Pb Rh Pb 19_566 11_545 70.390(11) ?
    Pb Rh Pb 17_666 9_455 70.390(11) ?
    Pb Rh Pb 19_566 17_666 75.220(4) ?
    Pb Rh Pb 19_566 25_656 135.14(2) ?
    Pb Rh Pb . 11_545 78.54(2) ?
    Pb Rh Pb 3_655 17_666 75.220(4) ?
    Pb Rh Pb 27_566 . 135.14(2) ?
    Pb Rh Pb 19_566 9_455 78.54(2) ?
    Pb Rh Pb 27_566 9_455 75.220(4) ?
    Pb Rh Pb 11_545 17_666 135.14(2) ?
    Pb Rh Pb . 9_455 147.76(2) ?
    Pb Rh Pb 27_566 11_545 119.326(8) ?
    Pb Rh Pb 11_545 9_455 75.220(3) ?
    Pb Rh Pb 19_566 . 75.220(3) ?
    Pb Rh Pb 19_566 27_566 147.76(2) ?
    Pb Rh Pb . 3_655 75.220(3) ?
    Pb Rh Pb . 17_666 119.326(8) ?
    Pb Rh Pb 11_545 3_655 147.76(2) ?
    Pb Rh Pb 25_656 11_545 75.220(4) ?
    Pb Rh Pb 27_566 17_666 78.54(2) ?
    Pb Rh Pb . 25_656 70.390(12) ?
    Pb Rh Pb 27_566 3_655 70.390(11) ?
    Pb Rh Pb 25_656 17_666 147.76(2) ?
    Pb Rh Pb 25_656 9_455 119.326(8) ?
    Pb Rh Pb 25_656 3_655 78.54(2) ?
    Pb Rh Pb 27_566 25_656 75.220(3) ?
    Rh Pb Rh . 25_656 109.610(11) ?
    Rh Pb Rh 25_656 17_666 147.76(2) ?
    Rh Pb Rh . 17_666 60.674(7) ?
    Rh Pb Rh 17_666 9_544 109.610(12) ?
    Rh Pb Rh . 9_544 147.76(2) ?
    Rh Pb Rh 25_656 9_544 60.674(8) ?
    Rh Pb Pb 25_656 3_645 52.390(2) ?
    Rh Pb Pb . 27 150.417(3) ?
    Rh Pb Pb . 25_656 54.805(6) ?
    Rh Pb Pb 25_656 19_566 148.841(9) ?
    Rh Pb Pb 9_544 19_666 52.390(2) ?
    Rh Pb Pb 25_656 27 99.966(13) ?
    Rh Pb Pb 9_544 3_645 52.390(2) ?
    Rh Pb Pb 17_666 19_666 96.44(2) ?
    Rh Pb Pb 9_544 19_566 148.841(9) ?
    Rh Pb Pb 25_656 19_666 52.390(2) ?
    Rh Pb Pb 9_544 27 50.729(10) ?
    Rh Pb Pb 25_656 3_655 96.44(2) ?
    Rh Pb Pb . 19_666 96.44(2) ?
    Rh Pb Pb . 3_645 148.842(9) ?
    Rh Pb Pb 25_656 25_655 107.993(18) ?
    Rh Pb Pb 17_666 17_656 106.118(12) ?
    Rh Pb Pb . 17_656 106.118(12) ?
    Rh Pb Pb 9_544 3_655 96.44(2) ?
    Rh Pb Pb 25_656 17_656 106.118(12) ?
    Rh Pb Pb 17_666 3_645 148.841(9) ?
    Rh Pb Pb 9_544 17_656 106.118(12) ?
    Rh Pb Pb 17_666 27 93.646(8) ?
    Rh Pb Pb 25_656 25_656 54.805(6) ?
    Rh Pb Pb . 19_566 52.390(2) ?
    Rh Pb Pb 9_544 25_656 107.993(18) ?
    Rh Pb Pb . 3_655 52.390(2) ?
    Rh Pb Pb . 25_655 107.993(18) ?
    Rh Pb Pb 17_666 25_656 107.993(18) ?
    Rh Pb Pb 17_666 25_655 54.805(6) ?
    Rh Pb Pb 17_666 3_655 52.390(2) ?
    Rh Pb Pb 17_666 19_566 52.390(2) ?
    Rh Pb Pb 9_544 25_655 54.805(6) ?
    Pb Pb Pb 25_655 3_655 64.40(2) ?
    Pb Pb Pb 25_656 19_666 64.40(2) ?
    Pb Pb Pb 19_666 27 101.180(5) ?
    Pb Pb Pb 3_645 19_566 127.53(3) ?
    Pb Pb Pb 17_656 27 64.773(7) ?
    Pb Pb Pb 3_655 27 124.800(14) ?
    Pb Pb Pb 19_666 19_566 142.47(3) ?
    Pb Pb Pb 19_566 27 101.180(5) ?
    Pb Pb Pb 3_655 19_666 52.47(3) ?
    Pb Pb Pb 17_656 3_655 153.764(14) ?
    Pb Pb Pb 25_655 27 60.398(9) ?
    Pb Pb Pb 17_656 3_645 63.764(14) ?
    Pb Pb Pb 25_656 3_655 64.40(2) ?
    Pb Pb Pb 3_655 19_566 90.0 ?
    Pb Pb Pb 17_656 25_656 118.80(2) ?
    Pb Pb Pb 25_656 3_645 102.295(2) ?
    Pb Pb Pb 17_656 25_655 118.80(2) ?
    Pb Pb Pb 25_655 19_666 64.40(2) ?
    Pb Pb Pb 25_656 25_655 122.41(4) ?
    Pb Pb Pb 25_655 3_645 102.295(2) ?
    Pb Pb Pb 17_656 19_666 153.764(14) ?
    Pb Pb Pb 25_656 27 154.764(7) ?
    Pb Pb Pb 17_656 19_566 63.764(14) ?
    Pb Pb Pb 3_655 3_645 142.47(3) ?
    Pb Pb Pb 25_656 19_566 102.295(2) ?
    Pb Pb Pb 3_645 27 55.200(14) ?
    Pb Pb Pb 25_655 19_566 102.295(2) ?
    Pb Pb Pb 19_666 3_645 90.0 ?
_shelx_space_group_comment
;
The symmetry employed for this shelxl refinement is uniquely defined
by the following loop, which should always be used as a source of
symmetry information in preference to the above space-group names.
They are only intended as comments.
;
_shelx_estimated_absorpt_T_min     0.024
_shelx_estimated_absorpt_T_max     0.105
_shelx_hkl_file
;
   0   0   2 2955.97 137.702   4
   0   0   2 2881.50 134.337   2
   0   0  -4 4744.98 226.678   1
   0   0   4 4914.72 224.020   2
   0   0   4 4914.96 229.413   4
   0   0  -6 1152.85 66.2084   1
   0   0  -8 1527.37 84.5400   1
   0  -1  -1 10.2446 2.99564   4
  -1   0   1 6.29187 5.23794   1
   0   1   1 2.05659 2.47246   4
   1   0   1 5.95494 2.52080   4
  -1   0  -1 7.34154 2.75479   4
   0   1   3 2.00215 7.38310   2
   1   0   3 3.40048 6.62837   4
   1   0  -3-5.96398 9.38138   1
   1   0  -3 1.10564 11.3610   2
   0   1   3 0.87045 5.39371   4
   0  -1  -3 4.83126 10.9058   1
   1   0  -5-1.35042 9.86178   1
   0   1   5 9.14538 10.9061   4
  -1   0  -5 5.50512 9.21163   1
   1   0   5 3.05825 10.1120   4
   0   1  -5-2.60096 9.10936   1
   0  -1  -5 1.51546 10.1431   1
  -1   0  -7 19.8863 12.3396   1
   0   1  -7 1.47511 10.4452   1
   0  -1  -7-3.15049 11.6189   1
  -1  -1   0 7.24392 1.95704   5
  -1   1   0 9.00272 2.19020   6
  -1  -1  -2 1406.32 83.9149   1
   1  -1   2 1415.56 73.7232   4
   1  -1   2 1432.42 64.3896   3
  -1   1   2 1476.38 75.0113   4
  -1   1  -2 1362.92 70.4963   4
  -1   1   2 1361.79 69.7161   1
  -1   1   2 1488.14 77.6065   2
   1   1   2 1517.99 68.1170   4
   1  -1  -2 1651.47 79.7624   2
   1  -1  -2 1519.61 73.6675   4
   1   1   4 7.59783 7.14448   2
   1  -1  -4 3.22183 10.5245   1
  -1   1   4-1.49231 8.98957   4
  -1  -1  -4 1.55303 9.49157   1
   1  -1   4 11.6104 10.4943   4
   1   1  -4 5.63707 7.81415   1
   1   1   4 10.4332 7.62264   4
   1   1  -6 513.843 35.9121   1
   1  -1  -6 532.406 39.1766   1
  -1  -1  -6 474.602 36.3750   1
   1   1   6 417.542 36.8803   4
  -1   1  -6 436.290 35.2470   1
  -1   1  -8 11.3326 13.3780   1
  -1  -1  -8 1.60957 12.4419   1
   2   0   0 387.091 20.1797   3
   0   2   0 402.722 18.5805   5
  -2   0   0 380.900 18.4068   5
   0  -2   0 349.671 18.2029   5
  -2   0   0 396.829 20.5000   3
   0   2   2 2754.54 124.404   4
  -2   0  -2 2628.10 122.808   4
   0  -2  -2 2766.90 123.638   4
  -2   0   2 2804.50 127.799   1
   2   0   2 2765.85 124.045   4
   2   0   2 2732.99 123.287   3
   2   0   4 204.508 19.2507   4
   0   2   4 221.785 19.5603   4
   0   2   4 227.335 21.6785   2
   2   0  -4 203.721 21.9030   1
   0  -2  -4 143.590 24.4403   1
   2   0   6 866.482 56.6758   4
  -2   0  -6 842.829 54.2958   1
   0   2   6 895.223 56.5708   4
  -2   0  -8 56.3385 16.9450   1
  -2   1  -1 2885.45 130.762   4
   1   2   1 3064.90 137.089   1
  -2  -1   1 2931.75 134.152   3
  -1   2   1 3041.45 132.962   4
  -1   2   1 2963.15 146.517   2
   2   1  -1 3014.93 133.434   3
  -2   1  -1 2831.93 132.269   3
   2   1   1 2951.02 132.564   4
   2   1   1 2885.45 133.488   3
   2  -1   1 2851.94 131.556   4
   2   1   1 3055.24 132.353   5
  -1  -2  -1 2962.22 132.279   4
   2  -1  -1 2950.84 137.222   4
   1   2  -1 3021.12 131.810   3
  -1  -2   1 3009.29 131.466   6
   1  -2  -1 2921.28 144.285   2
   1   2   1 3108.55 132.822   4
   1  -2  -1 3097.72 131.882   4
   2  -1   3 2259.60 113.863   4
  -1   2   3 2501.23 122.377   2
   1   2   3 2365.86 110.403   4
   2   1  -3 2504.06 115.447   1
  -2  -1  -3 2518.54 123.323   1
  -2   1  -3 2260.24 109.695   4
  -1   2   3 2192.53 114.137   4
  -1  -2  -3 2276.49 127.610   1
  -2  -1   3 2376.93 114.359   3
  -1   2  -3 2580.98 117.355   4
   2   1   3 2296.02 110.134   4
  -1  -2  -5 1339.45 79.7567   1
   1   2   5 1325.32 72.9856   2
   2   1   5 1299.97 73.1135   4
  -2  -1  -5 1282.36 74.9970   1
   2  -1   5 1347.79 76.0565   4
  -1   2   5 1341.51 76.0338   4
   1   2   5 1366.69 73.5877   4
  -1  -2  -7 849.746 52.0377   1
   1   2   7 696.366 50.6877   4
  -2   1  -7 701.584 49.1101   1
  -1   2  -7 631.434 47.5279   1
  -2  -1  -7 722.038 48.4909   1
   2   1   7 691.323 51.1238   4
   2  -2   0 1125.23 68.0978   2
   2   2   0 1318.89 59.8524   3
   2   2   0 1219.00 63.0028   1
  -2  -2   0 1316.25 59.7582   5
  -2   2   0 1294.85 60.1022   6
   2   2   2 12.0721 3.46124   4
  -2   2   2 6.95960 9.28340   4
  -2  -2   2 4.88647 3.90363   3
  -2   2  -2 4.62774 1.89983   3
   2  -2  -2 9.99139 7.08826   4
  -2  -2  -2 1.97555 14.5728   1
  -2   2  -2 11.9509 4.94542   4
   2   2   4 702.629 40.3716   4
  -2  -2  -4 671.819 50.9022   1
  -2  -2  -6-8.76708 12.8068   1
   2   2   6-3.15422 11.4039   4
  -3   0   1 5.13029 5.61361   3
   3   0   1 2.51783 2.14534   4
  -3   0  -1 6.31777 3.89109   3
   3   0   1-0.18396 2.04732   5
  -3   0   1 0.76611 1.78152   6
   3   0   1 1.51213 4.15062   3
   0   3   1 2.04822 2.36112   4
   0   3   3 0.68040 5.06704   4
   3   0   3-0.64279 4.55097   4
   0   3   3 4.20741 8.06416   2
   0   3   5 6.50026 10.0697   2
   0   3   5 8.11169 9.46964   4
   3   0   5-6.70512 9.69456   4
  -3   0  -7-5.14256 13.2480   1
   3   0   7 1.89249 15.3894   4
   0   3   7 14.7840 12.6598   4
   3   1   0 2690.57 120.225   3
  -3   1   0 2786.09 117.054   5
  -3  -1   0 2478.72 118.623   5
  -1   3   0 2342.57 133.075   2
  -3  -1   0 2602.14 121.007   3
  -1   3   0 2557.10 119.649   6
  -1   3   0 2671.25 116.877   4
  -1  -3   0 2618.64 118.816   5
  -3   1   0 2610.40 122.305   3
  -3   1  -2 371.270 19.0269   4
  -1   3  -2 340.027 24.1823   4
   3  -1  -2 356.924 27.0575   4
  -1   3   2 371.398 33.3107   2
  -1   3   2 363.954 21.8586   4
   3  -1   2 354.447 20.6955   4
  -3  -1   2 398.936 25.4297   3
   3   1   2 347.448 20.5168   4
   1  -3  -2 374.871 20.5705   4
  -3   1  -2 361.903 19.7852   3
   1   3   2 371.854 21.1495   4
  -3  -1   4 1574.97 84.4135   3
  -1   3   4 1629.10 89.3041   2
   3  -1   4 1561.93 82.2002   4
  -1   3   4 1573.37 82.6695   4
   1   3   4 1524.01 78.6397   4
   3   1   4 1588.22 78.9818   4
  -3  -1  -4 1498.57 86.2465   1
  -3  -1  -6 98.9039 18.0491   1
  -1   3   6 108.708 19.7669   4
   3   1   6 107.199 19.1717   4
   1   3   6 111.845 18.2921   4
   2   3   1 1.59182 2.79435   4
  -3  -2   1 5.57948 4.23881   3
  -2  -3   1 3.81190 3.11842   5
  -3  -2  -1 1.87696 8.50688   1
   2   3   1 1.88173 9.32183   1
   2   3  -1 5.21290 3.10903   3
  -2   3   1 3.16562 6.67082   4
  -3   2  -1 9.27974 4.30973   3
   3   2   1 5.90807 2.91153   4
  -2   3   3 2.65118 9.87474   4
  -3  -2   3 0.88692 6.41617   3
   2   3   3 5.91679 4.35408   4
   3   2   3 6.29840 4.69675   4
  -2   3   5-3.37859 11.7030   4
   2   3   5-1.16647 8.34598   4
   3   2   5 8.13084 8.65014   4
  -3  -2  -5 1.87115 12.8180   1
  -2  -3  -5-9.86098 17.2672   1
  -3  -2  -7 8.71564 13.2285   1
   3   2   7-3.70142 15.1703   4
   2   3   7-5.52551 14.2341   4
  -3  -3   0 2279.26 105.311   5
   3   3   2 4302.43 196.115   4
  -3  -3   2 4393.59 197.628   3
   3   3   4 1413.86 70.7937   4
  -3  -3  -4 1280.19 87.8058   1
   3   3   6 1966.72 103.852   4
  -3  -3  -6 2039.94 112.001   1
  -4   0   0 460.499 26.2377   3
  -4   0   0 402.829 21.3381   5
   0   4   0 387.996 20.8457   4
  -4   0   2 2069.38 107.035   3
   0   4   2 2176.16 98.4721   4
   4   0   2 2083.54 97.4450   4
   0   4   4 226.156 19.7816   4
   4   0   4 269.893 20.8927   4
   0   4   4 239.840 26.6205   2
   0   4   6 789.275 50.8419   4
   0   4   6 700.965 52.4254   2
  -4   0  -6 781.346 52.9558   1
  -1  -4   1 2152.92 99.3307   5
  -4  -1   1 2128.55 99.7240   5
  -4   1  -1 2170.73 100.700   3
  -4  -1   1 2200.39 103.767   3
  -1   4   1 2257.04 116.532   2
  -4   1   1 2256.32 107.066   3
   1   4   1 2053.14 98.4671   4
   4   1   1 2107.69 98.5614   4
  -1   4   1 2172.55 97.6980   4
  -1   4  -1 2310.13 117.152   2
  -1   4   3 1601.61 78.4581   4
  -1   4   3 1643.74 91.6210   2
  -4  -1   3 1522.86 83.9356   3
   1   4   3 1558.73 76.9580   4
   4   1   3 1566.89 76.2955   4
  -1   4   5 911.698 58.2173   4
   1   4   5 1000.18 56.8878   4
   4   1   5 972.136 55.8660   4
   1   4   5 989.316 62.6137   2
  -1   4   5 1051.04 66.1810   2
  -4  -1  -5 975.769 62.0134   1
  -1   4   7 541.212 41.7707   4
   1   4   7 505.120 41.3788   4
  -4  -1  -7 532.901 41.2141   1
  -4   1  -7 435.646 41.1865   1
  -4  -2   0 924.880 48.6708   3
  -4  -2   0 920.215 46.2850   5
  -2   4   0 939.877 47.4391   6
  -4   2   0 943.179 50.6859   3
  -2  -4   0 930.070 46.4841   5
  -4  -2  -2 5.95873 14.7972   1
  -2   4   2 5.47948 16.2586   2
   4   2   2 7.84082 4.26935   4
  -4  -2   2 2.75463 6.37387   3
   2   4   2 15.7251 4.86928   4
  -4  -2  -4 489.176 42.5951   1
   2   4   4 534.680 33.3675   4
   4   2   4 539.580 33.1081   4
  -4  -2  -6-1.85309 13.3978   1
   2   4   6 2.90558 10.5044   4
   4   2   6 12.9086 11.2826   4
   2   4   6 5.46532 12.1946   2
   4   3   1-0.57616 3.85649   4
   3   4   1 3.39494 3.74198   4
  -3   4   1 1.55076 5.00098   6
  -3  -4   1-0.66711 4.19101   5
  -4  -3   1 1.33950 4.48285   5
  -4   3   1-0.74218 4.78687   6
  -4   3  -1 7.13734 5.01472   3
   3   4   3 2.90275 4.97242   4
   4   3   3 2.16303 5.26631   4
  -4  -3  -5-2.25281 16.6165   1
   3   4   5 2.29377 8.20945   4
   4   3   5 13.5833 9.20779   4
   4   3   7 3.37187 13.0293   4
  -4  -3  -7-1.97762 14.4415   1
  -4  -4   0 788.579 42.4331   5
  -4  -4   2 19.8604 7.33985   5
   4   4   2 22.3722 6.64691   4
   4   4   4 423.312 28.6998   4
   4   4   6 8.23850 10.5224   4
   0   5   1 1.34844 3.24999   4
  -5   0   1 0.97924 3.68173   5
  -5   0  -1 0.77229 5.35060   3
  -5   0   1 5.62418 7.06631   3
   0   5   3 9.02020 11.6356   2
   0   5   3-0.75876 5.43032   4
  -5   0   3 17.4500 12.7434   3
   0   5   5-2.07255 13.3681   2
   0   5   5 7.61216 9.54065   4
  -5   0   5 5.79424 13.8206   3
   0   5   7-1.79654 13.7602   4
  -5   0  -7 9.92313 15.4746   1
   1   5   0 0.43653 3.13279   4
  -5  -1   0 4.82576 3.70398   5
  -1   5   0 22.8211 5.59873   6
  -1   5   0 6.36353 13.6824   2
  -5  -1   0 2.66350 6.15546   3
  -5   1   0 12.0895 7.12659   3
  -5   1  -2 671.041 34.9280   3
  -1   5   2 564.674 46.0853   2
  -5  -1   2 725.451 42.8327   3
  -5   1   2 569.402 42.7091   3
   1   5   2 605.404 33.5528   4
   5   1   2 593.612 33.1804   4
  -1  -5   2 594.229 33.9557   5
  -1   5   4 2.16871 13.4392   2
   1   5   4-1.92732 6.37469   4
   5   1   4 10.5970 6.94761   4
   1   5   4 1.88403 11.6753   2
  -5  -1   4 10.5245 12.6815   3
  -5  -1  -6 236.774 28.1258   1
   1   5   6 209.777 28.6141   2
   1   5   6 202.998 23.5203   4
  -2   5   1 1743.33 112.480   2
  -5  -2   1 1794.10 88.1603   5
  -5  -2   1 1818.97 92.1416   3
  -5   2  -1 1920.84 89.6015   3
  -5   2   1 1655.42 94.6488   3
  -2  -5   1 1941.68 88.5363   5
   2   5   1 1781.95 86.9017   4
   5   2   1 1901.10 87.6108   4
  -5  -2   3 1398.61 78.7530   3
   2   5   3 1390.11 71.4602   4
   5   2   3 1425.06 71.1122   4
   2   5   5 873.922 51.6933   4
   5   2   5 912.621 51.9939   4
  -5  -3   0 1291.00 63.0046   5
  -5   3   0 1194.45 67.1500   3
  -3  -5   2 152.522 15.1803   5
  -5  -3   2 155.374 15.5254   5
   3   5   2 158.607 13.9475   4
   5   3   2 150.778 13.8650   4
  -5  -3   2 158.122 17.4621   3
   3   5   4 790.093 45.6796   4
   5   3   4 792.712 45.1076   4
   3   5   6 54.3023 14.3663   4
   5   3   6 66.7506 14.6195   4
   3   5   6 80.0993 19.6416   2
  -4  -5   1 1361.13 69.6276   5
  -5  -4   1 1373.63 69.9579   5
   4   5   1 1343.40 68.5106   4
   5   4   1 1382.02 68.9441   4
  -4   5   1 1333.83 71.7991   6
  -4  -5   3 1044.97 56.8547   5
  -5  -4   3 1051.48 57.4499   5
   4   5   3 929.322 52.5652   4
   5   4   3 963.762 53.0375   4
   4   5   5 648.881 42.6864   4
   5   4   5 739.770 44.0311   4
   5   5   0 2.65508 6.96169   4
  -5  -5   2 399.614 28.5392   5
   5   5   2 360.348 26.6179   4
  -5   5   2 439.597 32.5815   6
  -5  -5   4-3.04289 10.5409   5
   5   5   4 7.32959 7.64728   4
  -6   0   0 3937.60 186.510   3
   0   6   0 3997.77 182.378   6
  -6   0   2 1433.25 78.5600   3
   0   6   2 1270.34 78.5900   2
   0   6   4 2239.68 123.879   2
  -6   0   4 2286.21 123.304   3
   0   6   6 581.188 48.7189   2
  -6   0  -6 617.792 49.7586   1
  -6  -1   1 11.5886 5.68747   5
  -6  -1  -1 12.8802 7.17174   3
  -1   6   1 6.48575 14.4739   2
  -6   1  -1 1.85733 6.29953   3
  -6  -1   1 7.80237 8.28653   3
  -6   1   1 15.0501 10.2930   3
   1   6   1 7.09571 4.41862   4
  -1   6   3 19.8954 15.4856   2
  -6  -1   3 13.0208 12.7447   3
   1   6   3 4.04291 5.72996   4
  -6   1   3-2.04875 14.0367   3
  -1   6   5-4.72819 15.4411   2
   1   6   5-2.26461 16.7018   2
   1   6   5-2.47731 9.74203   4
  -6   1   5 20.2873 16.9474   3
  -6  -2   0 163.239 17.9341   3
   2   6   0 178.817 14.3665   4
  -6   2   0 179.868 18.3515   3
  -2   6   0 218.670 17.1090   6
  -6  -2   0 186.935 14.9126   5
  -2  -6   2 1090.62 57.6419   5
  -2   6   2 1098.86 76.9739   2
  -6  -2   2 1122.06 59.1446   5
  -6  -2   2 1128.52 65.1578   3
  -6   2   2 932.410 65.7531   3
   2   6   2 1121.20 56.7103   4
   6   2   2 1142.22 57.5698   4
  -6   2   4 152.025 27.4668   3
   2   6   4 115.315 14.8612   4
   2   6   6 462.618 37.3737   4
   2   6   6 459.338 44.9814   2
  -6   3   1 3.25343 10.3560   3
   3   6   1-0.77015 5.56764   4
   6   3   1 3.33943 5.97353   4
  -3  -6   1-1.73150 5.65486   5
  -6  -3   1 1.79098 6.13456   5
  -3   6   1 4.11489 6.28533   6
  -3  -6   3 10.9352 8.82160   5
  -6  -3   3-1.21448 8.22602   5
  -6  -3   3 11.9190 11.5319   3
   3   6   3 1.73650 6.27869   4
   6   3   3 3.50378 6.39857   4
   3   6   5-4.86216 9.39684   4
   6   3   5-5.93447 9.57613   4
   4   6   0 215.373 17.8453   4
   6   4   0 194.398 17.6637   4
  -4  -6   2 1002.60 57.0695   5
  -6  -4   2 1017.21 57.0548   5
   4   6   2 997.804 54.8518   4
   6   4   2 1036.00 55.7550   4
  -4   6   2 1028.33 59.4507   6
  -4  -6   4 119.672 17.9984   5
  -6  -4   4 120.186 18.7618   5
   4   6   4 124.106 14.9346   4
   6   4   4 125.992 15.6540   4
   5   6   1 14.4918 7.72477   4
   6   5   1 14.7324 8.70824   4
  -5  -6   1 14.5084 9.23385   5
  -6  -5   1 3.33873 7.89514   5
  -5  -6   3 8.18945 10.5517   5
  -6  -5   3 8.25045 9.84226   5
   5   6   3 11.2947 8.35393   4
   6   5   3-1.06244 7.44649   4
  -5   6   3 12.1158 12.2572   6
   6   6   0 2110.04 105.785   4
  -6  -6   2 838.319 52.0920   5
   6   6   2 869.030 50.6465   4
  -7   0  -1-1.16171 7.68257   3
  -7   0   1 4.69500 10.0937   3
   0   7   1 8.36875 13.8352   2
   0   7   3-2.28232 13.9443   2
  -7   0   3 2.13429 13.9402   3
   0   7   5 14.7730 16.6814   2
  -7   0   5 8.92987 15.1267   3
  -7  -1   0 25.8247 9.97059   3
  -7   1   0 18.3015 9.87394   3
  -1   7   0 21.4922 7.59643   6
  -7  -1   2 430.324 36.3737   3
  -7   1   2 450.596 36.6041   3
  -1   7   4 19.4138 17.3713   2
  -7  -1   4 6.77153 16.3261   3
   1   7   4 22.5317 16.7641   2
  -7   1   4 4.73356 15.6598   3
  -7  -2   1 1033.25 55.1946   5
  -7  -2   1 1113.16 63.0366   3
  -7   2   1 926.506 60.9025   3
   2   7   1 1093.20 54.0302   4
  -2   7   1 929.308 55.1889   6
  -7  -2   3 793.633 48.1514   5
  -7  -2   3 789.561 55.9261   3
  -7   2   3 731.107 57.1822   3
   2   7   3 791.589 44.7055   4
   2   7   5 482.919 36.1189   4
   2   7   5 527.721 48.8113   2
  -7   3   0 1040.34 60.2075   3
   3   7   0 1041.83 55.0861   4
   7   3   0 998.762 54.9245   4
  -3   7   2 161.948 19.1397   6
  -3  -7   2 208.746 19.3739   5
  -7  -3   2 226.408 20.6924   5
   3   7   2 216.407 17.9214   4
   7   3   2 214.779 19.2310   4
  -7  -3   2 177.903 23.5620   3
  -7   3   2 165.138 26.6426   3
  -7  -3   4 569.758 43.3201   5
   3   7   4 673.458 40.8916   4
  -7   3   4 746.775 59.6465   3
  -7  -4   1 792.054 47.2907   5
  -7   4   1 728.915 54.3663   3
   4   7   1 810.234 46.2388   4
   7   4   1 838.708 47.6835   4
  -4  -7   3 603.525 40.6724   5
  -7  -4   3 548.457 40.4926   5
   4   7   3 623.035 38.1810   4
   7   4   3 635.375 38.9545   4
  -7   4   3 600.127 56.2291   3
  -4   7   3 575.516 42.1832   6
   5   7   0 18.8920 9.90721   4
   7   5   0-5.48920 8.70961   4
  -7   5   2 269.017 38.7436   3
  -5  -7   2 253.450 23.9264   5
  -7  -5   2 227.648 23.0329   5
   5   7   2 234.719 21.7652   4
   7   5   2 247.657 22.9875   4
  -5   7   2 193.789 24.4568   6
   7   6   1 7.58870 9.68799   4
   6   7  -1 6.81694 11.3527   4
   7   6  -1-1.21059 9.27299   4
   6   7   1 2.56443 9.99842   4
  -8   0   0 96.0408 17.4383   3
  -8   0   2 524.372 43.1671   3
   0   8   2 451.134 45.0227   2
   0   8   4 44.9872 20.5489   2
  -8   0   4 47.0594 20.7191   3
  -8   1  -1 1004.82 56.5671   3
  -8  -1   1 960.457 60.9485   3
  -8   1   1 932.479 59.8987   3
  -1   8   1 882.578 52.1497   6
  -1   8   3 574.032 52.1230   2
  -8  -1   3 672.672 52.2470   3
  -8   1   3 585.225 50.4179   3
   1   8   3 736.857 59.5799   2
  -8   2   0 257.945 25.9255   3
  -2   8   2-1.11077 7.07140   6
  -8  -2   2-4.24498 13.8631   3
  -8   2   2 4.20779 13.9124   3
  -8   3   1 26.0409 14.6732   3
  -3   8   3-2.76557 9.36427   6
  -8  -3   3 20.6391 18.4969   3
  -8   3   3-2.63260 18.0342   3
   8   4   0 171.639 18.7377   4
   4   8   0 226.839 21.1516   4
  -8  -4   2-4.07845 10.2223   5
  -8   4   2-2.52247 18.2358   3
   4   8   2-2.16337 8.05697   4
  -4   8   2-5.92214 9.67145   6
   8   5   1 655.689 44.3074   4
   5   8  -1 798.490 48.2224   4
  -9   0   1-1.98964 13.3165   3
  -9  -1   0 606.635 44.8073   3
  -9   1   0 594.186 43.6930   3
  -9  -1   2 86.2090 21.7945   3
  -9   1   2 97.3236 21.7022   3
  -1   9   2 71.3234 12.2108   6
  -9   2   1 13.4972 14.3712   3
   0   0   0    0.00    0.00   0
TITL exp_248 in I4/mcm
REM I4/mcm (#140 in standard setting)
CELL 0.71073   6.706537   6.706537   5.862201  90.0000  90.0000  90.0000
ZERR    2.00   0.000428   0.000428   0.000637   0.0000   0.0000   0.0000
LATT  2
SYMM -x,-y, z
SYMM -y, x, z
SYMM  y,-x, z
SYMM -x, y,-z+1/2
SYMM  x,-y,-z+1/2
SYMM  y, x,-z+1/2
SYMM -y,-x,-z+1/2
SFAC Rh Pb
UNIT 2.00 4.00
TREF
HKLF 4
END
;
_shelx_hkl_checksum     87845
_shelx_res_file
;
TITL exp_248_a.res in I4/mcm
    exp_248.res
    created by SHELXL-2018/3 at 17:11:24 on 11-Jun-2021
CELL 0.71073 6.706782 6.706782 5.862316 90 90 90
ZERR 4 0.000436 0.000436 0.000644 0 0 0
LATT 2
SYMM -X,-Y,+Z
SYMM -Y,+X,+Z
SYMM +Y,-X,+Z
SYMM -X,+Y,0.5-Z
SYMM +X,-Y,0.5-Z
SYMM +Y,+X,0.5-Z
SYMM -Y,-X,0.5-Z
SFAC Pb Rh
UNIT 8 3.8
L.S. 100
PLAN  5
SIZE 0.031 0.045 0.111
TEMP 22
list 4
fmap 2 53
acta
OMIT 1 8 3
OMIT 4 4 4
OMIT 0 8 2
OMIT 1 5 6
REM <olex2.extras>
REM <HklSrc "%.\\exp_248.hkl">
REM </olex2.extras>
WGHT    0.013000
EXTI    0.003023
FVAR       0.15530
RH    2    0.500000    0.500000    0.750000     0.11877    0.01110    0.01110 =
         0.00875    0.00000    0.00000    0.00000
PB    1    0.665068    0.165068    0.500000    10.25000    0.00913    0.00913 =
         0.01278    0.00000    0.00000    0.00132
HKLF 4
REM  exp_248_a.res in I4/mcm
REM wR2 = 0.0415, GooF = S = 1.006, Restrained GooF = 1.006 for all data
REM R1 = 0.0206 for 88 Fo > 4sig(Fo) and 0.0290 for all 117 data
REM 9 parameters refined using 0 restraints
END
WGHT      0.0130      0.0000
REM Highest difference peak  1.958,  deepest hole -1.564,  1-sigma level  0.485
Q1    1   0.5000  0.0000  0.3300  10.25000  0.05    1.96
Q2    1   0.8230  0.1562  0.5000  10.50000  0.05    1.71
Q3    1   0.7407  0.0750  0.5000  10.50000  0.05    1.64
Q4    1   0.5800  0.0800  0.5000  10.25000  0.05    1.59
Q5    1   0.6626  0.1626  0.6238  10.50000  0.05    1.53
;
_shelx_res_checksum     46068
data_global
_journal_date_recd_electronic     2021-10-18
_journal_date_accepted     2021-11-19
_journal_name_full     'Acta Crystallographica, Section E'
_journal_year     2021
_journal_volume     77
_journal_issue     12
_journal_page_first     0
_journal_page_last     0
_journal_paper_category     GI
_journal_paper_doi     10.1107/S2056989021012275
_journal_coeditor_code     WM5626
_publ_contact_author_name     'Dr T. Mochiku'
_publ_contact_author_address
;
National Institute for Materials Science
1-2-1 Sengen, Tsukuba, Ibaraki 305-0047
Japan
;
_publ_contact_author_email     mochiku.takashi@nims.go.jp
_publ_contact_author_fax     '+81-29-859-2029'
_publ_contact_author_phone     '+81-29-859-2320'
_publ_section_title
;
Redetermination of the crystal structure of RhPb~2~ from single-crystal X-ray
diffraction data, revealing a rhodium deficiency
;
loop_
    _publ_author_name
    _publ_author_address
    'Mochiku, Takashi'
;
National Institute for Materials Science
1-2-1 Sengen, Tsukuba, Ibaraki 305-0047
Japan
;
    'Matsushita, Yoshitaka'
;
National Institute for Materials Science
1-2-1 Sengen, Tsukuba, Ibaraki 305-0047
Japan
;
    'Suboti\'c, Nikola'
;
University of Tsukuba
1-1-1 Tennouda, Tsukuba, Ibaraki 305-8573
Japan
;
    'Kashiwagi, Takanari'
;
University of Tsukuba
1-1-1 Tennouda, Tsukuba, Ibaraki 305-8573
Japan
;
    'Kadowaki, Kazuo'
;
University of Tsukuba
1-1-1 Tennouda, Tsukuba, Ibaraki 305-8573
Japan
;
_publ_section_synopsis
;
The unit-cell parameters and interatomic distances of RhPb~2~ are different
from those of the previous studies using powder X-ray diffraction, and Rh is
found to be deficient.
;
