# Supplementary material for: Redetermination of the crystal structure of RhPb2 from single-crystal X-ray diffraction data, revealing a rhodium deficiency
Source: Acta Crystallogr E Crystallogr Commun. 2021 Nov 25;77(Pt 12):1327–9. doi: 10.1107/S2056989021012275 (PMC8647740; doi:10.1107/S2056989021012275)
Supplement: Supplementary file 2 [file e-77-01327-Isup4.hkl]

data_I                                                                          
_shelx_title ' exp_248_a.res in I4/mcm'                                         
_shelx_refln_list_code          4                                               
_shelx_F_calc_maximum      496.72                                               
_exptl_crystal_F_000       827.00                                               
_reflns_d_resolution_high  0.7057                                               
                                                                                
loop_                                                                           
 _space_group_symop_operation_xyz                                               
 'x, y, z'                                                                      
 '-x, -y, z'                                                                    
 '-y, x, z'                                                                     
 'y, -x, z'                                                                     
 '-x, y, -z+1/2'                                                                
 'x, -y, -z+1/2'                                                                
 'y, x, -z+1/2'                                                                 
 '-y, -x, -z+1/2'                                                               
 'x+1/2, y+1/2, z+1/2'                                                          
 '-x+1/2, -y+1/2, z+1/2'                                                        
 '-y+1/2, x+1/2, z+1/2'                                                         
 'y+1/2, -x+1/2, z+1/2'                                                         
 '-x+1/2, y+1/2, -z+1'                                                          
 'x+1/2, -y+1/2, -z+1'                                                          
 'y+1/2, x+1/2, -z+1'                                                           
 '-y+1/2, -x+1/2, -z+1'                                                         
 '-x, -y, -z'                                                                   
 'x, y, -z'                                                                     
 'y, -x, -z'                                                                    
 '-y, x, -z'                                                                    
 'x, -y, z-1/2'                                                                 
 '-x, y, z-1/2'                                                                 
 '-y, -x, z-1/2'                                                                
 'y, x, z-1/2'                                                                  
 '-x+1/2, -y+1/2, -z+1/2'                                                       
 'x+1/2, y+1/2, -z+1/2'                                                         
 'y+1/2, -x+1/2, -z+1/2'                                                        
 '-y+1/2, x+1/2, -z+1/2'                                                        
 'x+1/2, -y+1/2, z'                                                             
 '-x+1/2, y+1/2, z'                                                             
 '-y+1/2, -x+1/2, z'                                                            
 'y+1/2, x+1/2, z'                                                              
                                                                                
_cell_length_a     6.7068                                                       
_cell_length_b     6.7068                                                       
_cell_length_c     5.8623                                                       
_cell_angle_alpha  90.000                                                       
_cell_angle_beta   90.000                                                       
_cell_angle_gamma  90.000                                                       
                                                                                
_shelx_F_squared_multiplier     1.000                                           
                                                                                
loop_                                                                           
 _refln_index_h                                                                 
 _refln_index_k                                                                 
 _refln_index_l                                                                 
 _refln_F_squared_calc                                                          
 _refln_F_squared_meas                                                          
 _refln_F_squared_sigma                                                         
 _refln_observed_status                                                         
   1   1   0        301.86        337.03        60.57 o                         
   0   2   0      17017.07      16580.65       369.40 o                         
   2   2   0      60480.34      58005.17      1465.96 o                         
   1   3   0     135969.05     130005.66      2004.81 o                         
   3   3   0     110794.98     106684.45      4929.25 o                         
   0   4   0      18363.97      17538.17       828.97 o                         
   2   4   0      40541.30      40418.50       928.32 o                         
   4   4   0      34762.37      33756.32      1816.41 o                         
   1   5   0        182.71        328.75       112.75 o                         
   3   5   0      56125.60      54343.86      2102.70 o                         
   5   5   0        167.49        110.10       288.67 o                         
   0   6   0     173942.20     188553.58      6195.36 o                         
   2   6   0       7875.84       7813.16       304.13 o                         
   4   6   0       8879.07       8570.40       524.03 o                         
   6   6   0      85556.59      92402.80      4632.53 o                         
   1   7   0        686.60        905.43       213.80 o                         
   3   7   0      44620.88      43935.23      1398.25 o                         
   5   7   0        128.16        245.35       505.47 o                         
   0   8   0       3444.78       3991.60       724.76 o                         
   2   8   0      11691.98      10780.56      1083.53 o                         
   4   8   0       8576.12       8327.51      1150.68 o                         
   1   9   0      25292.18      25292.13      1317.95 o                         
   1   2   1     158580.95     158684.05      1685.82 o                         
   2   3   1        184.23        187.11        53.12 o                         
   1   4   1      97918.62     100464.66      1507.88 o                         
   3   4   1         48.12         64.30        68.28 o                         
   2   5   1      81966.23      81718.63      1446.95 o                         
   4   5   1      57024.03      58991.40      1353.55 o                         
   1   6   1        260.09        360.67       105.15 o                         
   3   6   1         48.30         60.50       106.08 o                         
   5   6   1        335.75        481.29       172.62 o                         
   2   7   1      41939.86      43800.83      1536.08 o                         
   4   7   1      32735.77      33848.27      1030.38 o                         
   6   7   1         24.08        156.82       207.19 o                         
   1   8   1      39015.93      40205.04      1214.83 o                         
   3   8   1         86.78       1079.74       608.40 o                         
   5   8   1      28971.99      30727.28      3013.33 o                         
   2   9   1        369.83        559.73       595.98 o                         
   0   0   2     162169.05     159204.34      5245.82 o                         
   1   1   2      68690.19      68243.84      1076.63 o                         
   0   2   2     129881.73     136603.30      2527.79 o                         
   2   2   2        228.29        315.32        58.46 o                         
   1   3   2      15029.93      15427.90       283.55 o                         
   3   3   2     238716.59     222599.14      7126.54 o                         
   0   4   2      97854.54      96921.92      2667.67 o                         
   2   4   2        275.88        362.81       115.02 o                         
   4   4   2        875.11        881.74       204.43 o                         
   1   5   2      26316.71      26399.94       825.12 o                         
   3   5   2       6268.48       6459.39       280.34 o                         
   5   5   2      15488.64      16658.25       807.27 o                         
   0   6   2      63142.16      59186.88      3553.44 o                         
   2   6   2      46439.48      47240.62      1003.80 o                         
   4   6   2      41816.64      43418.88      1084.73 o                         
   6   6   2      33341.55      36192.62      1538.25 o                         
   1   7   2      19892.46      18539.22      1085.57 o                         
   3   7   2       8327.67       8421.72       387.75 o                         
   5   7   2       9721.32       9868.20       417.79 o                         
   2   8   2        116.99        -23.36       237.94 o                         
   4   8   2         95.95       -154.67       210.84 o                         
   1   9   2       4189.67       3352.29       397.53 o                         
   1   2   3     105887.07     111147.30      1632.93 o                         
   2   3   3        131.77        184.11       113.86 o                         
   1   4   3      71479.26      69890.99      1603.04 o                         
   3   4   3         36.23        105.46       149.90 o                         
   2   5   3      62477.47      61284.34      1851.56 o                         
   4   5   3      44721.05      42683.16      1257.89 o                         
   1   6   3        202.30        305.67       193.64 o                         
   3   6   3         38.16        191.93       142.26 o                         
   5   6   3        270.94        297.18       171.71 o                         
   2   7   3      33529.94      33119.12      1075.16 o                         
   4   7   3      26519.66      25324.54       719.41 o                         
   3   8   3         70.77        129.29       314.31 o                         
   0   0   4     246727.47     252390.45      6796.95 o                         
   1   1   4        269.58        234.82       134.73 o                         
   0   2   4       8948.16       8670.92       437.26 o                         
   2   2   4      28834.60      29460.80      1348.47 o                         
   1   3   4      68026.66      68978.41      1383.03 o                         
   3   3   4      61616.63      59519.95      2915.72 o                         
   0   4   4      10261.22      10325.30       528.89 o                         
   2   4   4      22682.63      22256.64       869.47 o                         
   1   5   4        144.44        182.51       163.38 o                         
   3   5   4      34456.63      33651.55      1364.74 o                         
   5   5   4        122.74        123.08       256.66 o                         
   0   6   4     107135.95     101007.59      3900.17 o                         
   2   6   4       4740.62       5222.62       763.61 o                         
   4   6   4       5514.93       5117.69       345.68 o                         
   1   7   4        412.97        544.00       342.04 o                         
   3   7   4      29629.64      27715.16      1937.99 o                         
   0   8   4       2156.17       1910.60       605.74 o                         
   1   2   5      57952.36      57858.85      1235.96 o                         
   2   3   5         76.22          7.84       196.64 o                         
   1   4   5      42272.64      42052.64      1048.27 o                         
   3   4   5         22.22        231.00       238.37 o                         
   2   5   5      38889.55      38067.31      1561.69 o                         
   4   5   5      28820.05      29403.91      1920.19 o                         
   1   6   5        129.05         72.56       280.85 o                         
   3   6   5         24.81       -223.61       278.08 o                         
   2   7   5      22133.73      21006.58      1220.58 o                         
   0   0   6      46346.44      49540.44      2845.12 o                         
   1   1   6      19277.95      20086.25       821.05 o                         
   0   2   6      38578.20      37047.32      1375.36 o                         
   2   2   6        138.84       -240.42       353.15 o                         
   1   3   6       5009.94       4442.18       390.81 o                         
   3   3   6      87092.61      87899.49      3344.82 o                         
   0   4   6      35164.67      32279.32      1276.71 o                         
   2   4   6        139.37        210.76       242.60 o                         
   4   4   6        318.20        341.64       436.36 o                         
   3   5   6       2334.99       2744.99       377.23 o                         
   0   6   6      25073.42      25259.18      1466.33 o                         
   2   6   6      20200.29      19367.50      1206.93 o                         
   1   2   7      28671.46      30365.57       906.95 o                         
   2   3   7         39.07          5.22       338.59 o                         
   1   4   7      21983.74      21312.39       870.05 o                         
   3   4   7         11.84         34.60       401.09 o                         
   0   0   8      58587.45      65656.71      3634.10 o                         
   1   1   8        112.87        261.01       377.76 o                         
   0   2   8       1963.44       2338.72       703.42 o                         
                                                                                
